# Supplementary material for: Inter- and Intraobserver Variability in Bowel Preparation Scoring for Colon Capsule Endoscopy: Impact of AI-Assisted Assessment Feasibility Study
Source: Cancers (Basel). 2025 Aug 29;17(17):2840. doi: 10.3390/cancers17172840 (PMC12427401; doi:10.3390/cancers17172840)
Supplement: Supplementary file 1 [file cancers-17-02840-s001.zip]

Archive with 1 entries (1 files):
- cancers-3762495-supplementary.pdf
